# Supplementary material for: Age-Specific Transcriptomic Signatures for Classification of Progression-Free Survival Outcomes in Luminal A Breast Cancer: An Integrative Machine Learning Approach
Source: Biology (Basel). 2026 Jul 15;15(14):1160. doi: 10.3390/biology15141160 (PMC13405475; doi:10.3390/biology15141160)
Supplement: Supplementary file 1 [file biology-15-01160-s001.zip]

Archive with 1 entries (1 files):
- biology-4429551-supplementary.pdf
